# Supplementary material for: CMTM6 is highly expressed in lung adenocarcinoma and can be used as a biomarker of a poor diagnosis
Source: PeerJ. 2023 Jan 10;11:e14668. doi: 10.7717/peerj.14668 (PMC9838204; doi:10.7717/peerj.14668)
Supplement: Supplemental Information 1 [file peerj-11-14668-s001.zip]

Archive with 36 entries (30 files):
- anonymised raw data for hospital data/
- anonymised raw data for hospital data/patients.xlsx
- H-SCORE/
- H-SCORE/h-score.xlsx
- IF/
- IF/A549 merge 100×.tif
- IF/A549 merge 40×.tif
- IF/A549-CMTM6 100×.tif
- IF/A549-CMTM6 40×.tif
- IF/A549-dapi 100×.TIF
- IF/A549-dapi 40×.TIF
- IF/Beas-2B dapi 100×.tif
- IF/Beas-2B dapi 40×.tif
- IF/Beas-2B merge 100×.tif
- IF/Beas-2B merge 40×.tif
- IF/Beas-2B-CMTM6 100×.tif
- IF/Beas-2B-CMTM6 40×.tif
- IF/H358 merge 100×.tif
- IF/H358 merge 40×.tif
- IF/H358-CMTM6 100×.TIF
- IF/H358-CMTM6 40×.TIF
- IF/H358-dapi 100×.TIF
- IF/H358-dapi 40×.TIF
- IHC/
- IHC/Paracarinoma low CMTM6 expression-1.tiff
- IHC/Paracarinoma low CMTM6 expression.tiff
- IHC/Tumor #1 low CMTM6 expression.jpg
- IHC/Tumor #1-1low CMTM6 expression.tiff
- IHC/Tumor #2 high CMTM6 expression.tiff
- IHC/Tumor#2-1 high CMTM6 expression.tiff
- IHC/统计.xlsx
- RTPCR/
- RTPCR/RTPCR.xlsx
- WB/
- WB/ACTIN.JPG
- WB/CMTM6.JPG
