# Supplementary material for: CMTM6 is highly expressed in lung adenocarcinoma and can be used as a biomarker of a poor diagnosis
Source: PeerJ. 2023 Jan 10;11:e14668. doi: 10.7717/peerj.14668 (PMC9838204; doi:10.7717/peerj.14668)
Supplement: Supplemental Information 1 [file peerj-11-14668-s001.zip › anonymised raw data for hospital data/patients.xlsx]

## Sheet: Sheet1
ID	Gender	Years	Differentiation	T stage	Lymph node metastasis
1	Male	41	High	T1	N1
2	Male	43	High	T2	N0
3	Male	39	Medium	T2	N1
4	Male	65	Low	T1	N0
5	Male	66	High	T3	N1
6	Female	38	High	T1	N0
7	Female	41	Low	T2	N1
8	Female	52	Medium	T3	N1
9	Female	65	Low	T1	N0
10	Female	51	Medium	T3	N1
11	Male	44	Low	T3	N1
12	Female	45	Medium	T2	N1
13	Male	42	High	T1	N1
14	Male	36	Medium	T3	N1
15	Male	57	High	T2	N0
16	Female	49	Low	T3	N0
17	Female	47	Medium	T2	N0
18	Male	67	Medium	T3	N1
19	Male	43	Medium	T2	N1
20	Male	60	High	T1	N1
21	Male	65	Medium	T2	N1
22	Male	49	Medium	T1	N1
23	Female	56	High	T1	N1
24	Female	55	Low	T1	N1
25	Female	68	Medium	T3	N1
26	Male	52	Medium	T3	N1
27	Male	51	Low	T3	N1
28	Female	70	Low	T3	N0
29	Female	66	Medium	T2	N0
30	Female	71	High	T3	N1
31	Male	69	High	T3	N1
32	Female	66	Low	T1	N0
33	Female	44	Medium	T1	N0
34	Female	55	High	T2	N0
35	Female	65	Low	T1	N1
36	Female	66	Medium	T3	N1
37	Male	61	High	T3	N1
38	Male	31	High	T1	N0
39	Male	30	High	T1	N0
40	Male	58	High	T2	N1
41	Male	49	Medium	T1	N0
42	Male	39	High	T2	N0
43	Female	77	Medium	T3	N1
44	Female	64	High	T3	N0
45	Female	47	Medium	T2	N1
46	Male	42	Low	T2	N1
47	Male	63	High	T3	N1
48	Male	71	High	T3	N1
49	Male	70	Low	T3	N1
50	Male	68	Low	T3	N1
51	Male	55	Low	T1	N1
52	Male	54	Medium	T3	N1
53	Male	50	Low	T3	N1
54	Male	63	High	T3	N1
55	Male	69	High	T3	N1
