# Supplementary material for: CMTM6 is highly expressed in lung adenocarcinoma and can be used as a biomarker of a poor diagnosis
Source: PeerJ. 2023 Jan 10;11:e14668. doi: 10.7717/peerj.14668 (PMC9838204; doi:10.7717/peerj.14668)
Supplement: Supplemental Information 1 [file peerj-11-14668-s001.zip › H-SCORE/h-score.xlsx]

## Sheet: Sheet1
Cancer	Normal
44	156
38	210
30	189
31	221
60	75
59	40
77	32
85	47
150	66
161	56
167	55
238	61
182	101
164	81
201	123
265	30
267	34
265	66
185	45
188	68
179	83
196	81
227	78
201	78
176	77
166	72
289	65
176	44
162	31
192	29
