# Supplementary material for: CMTM6 is highly expressed in lung adenocarcinoma and can be used as a biomarker of a poor diagnosis
Source: PeerJ. 2023 Jan 10;11:e14668. doi: 10.7717/peerj.14668 (PMC9838204; doi:10.7717/peerj.14668)
Supplement: Supplemental Information 1 [file peerj-11-14668-s001.zip › RTPCR/RTPCR.xlsx]

## Sheet: Sheet1
Beas-2B	A549	H358
1	5.1	7.4
0.99	5.5	6.9
0.99	4.9	7.7
