# Supplementary material for: CMTM6 is highly expressed in lung adenocarcinoma and can be used as a biomarker of a poor diagnosis
Source: PeerJ. 2023 Jan 10;11:e14668. doi: 10.7717/peerj.14668 (PMC9838204; doi:10.7717/peerj.14668)
Supplement: Supplemental Information 2 [file peerj-11-14668-s002.xlsx]

## Sheet: Sheet1
PDCD1
CD274
PDCD1LG2
ICOS
ICOSLG
BTN2A2
BTN2A1
BTN3A1
BTNL3
BTNL9
CD276
VTCN1
IDO1
IDO2
CD200
CD200R1
CD223
CD244
CD160
CD47
CD244
CD48
CD209
CD226
CD155
CD305
CD44
CD96
CD112
CD304
CD272
CTLA4
TIGIT
ADORA2A
HAVCR2
VSIR
LGALS9
CEACAM1
SIRPA
TMIGD2
HHLA2
TDO
TDO2
TNFRSF25
TNFRSF8
TNFRSF12A
TNFSF15
TNFSF4
TNFRSF4
TNFSF18
TNFRSF18
TNFSF14
TNFSF9
TNFRSF9
TNFSF7
TNFRSF7
TNFSF5
TNFRSF5
HLA-G
HLA-A
HLA-B
HLA-C
HLA-E
HLA-F
HLA-DMA
HLA-DMB
HLA-DOA
HLA-DOB
HLA-DPA1
HLA-DPB1
HLA-DQA1
HLA-DQB1
HLA-DRA
HLA-DRB1
HLA-DRB3
HLA-DRB4
HLA-DRB5
KIR3DL1
KIR2DL1
KIR2DL2
KIR2DL3
KIR2DL4
KIR2DS2
KIR3DL2
KIR2DL5A
KIR2DS1
KIR2DS4
KIR2DS5
KIR3DL3
KIR3DS1
KIR2DS3

## Sheet: Sheet2
CD80
CD86
CD28
TNFRSF14

## Sheet: Sheet4
ADORA2A
BTN2A1
BTN2A2
BTNL9
CD112
CD155
CD200R1
CD209
CD223
CD226
CD244
CD244
CD272
CD274
CD276
CD304
CD305
CD44
CD48
HAVCR2
HLA-A
HLA-DMA
HLA-DMB
HLA-DOB
HLA-DQA1
HLA-DQB1
HLA-DRA
HLA-DRB3
HLA-DRB4
HLA-F
HLA-G
ICOS
ICOSLG
IDO2
KIR2DL1
KIR2DL2
KIR2DL3
KIR2DL4
KIR2DL5A
KIR2DS1
KIR2DS2
KIR2DS3
KIR2DS4
KIR2DS5
KIR3DL1
KIR3DL2
KIR3DS1
LGALS9
PDCD1
PDCD1LG2
SIRPA
TDO
TDO2
TMIGD2
TNFRSF12A
TNFRSF18
TNFRSF25
TNFRSF4
TNFRSF5
TNFRSF7
TNFRSF8
TNFSF14
TNFSF15
TNFSF18
TNFSF4
TNFSF5
TNFSF7
TNFSF9
